# Supplementary material for: Identification of genomic regions associated with fatty acid metabolism across blood, liver, backfat and muscle in pigs
Source: Genet Sel Evol. 2024 Sep 26;56:66. doi: 10.1186/s12711-024-00933-3 (PMC11426007; doi:10.1186/s12711-024-00933-3)
Supplement: Supplementary file 1 — Additional file 1: Table S1. Descriptive statistics summary of relative abundance of 31 individual FA traits and 25 FA indexes or ratios of liver, muscle, backfat, and plasma from Duroc pigs [file 12711_2024_933_MOESM1_ESM.xlsx]

## Sheet: Table S1 
Table S1 Descriptive statistics summary of relative abundance of 31 individual FA traits and 25 FA indexes or ratios of liver, muscle, backfat, and plasma from Duroc pigs.
		Blood			Liver			Backfat			Muscle
		mean	std.dev	coef.var	mean	std.dev	coef.var	mean	std.dev	coef.var	mean	std.dev	coef.var
SFA	C14:0	1.13301	0.719746	0.635251	0.613285	0.262493	0.428012	1.39558	0.125829	0.0901622	1.59443	0.240485	0.150828
	C15:0				0.131787	0.0400117	0.303609	0.0408965	0.00813357	0.198882	0.046	0.0253281	0.55061
	C16:0	20.3802	1.43746	0.0705319	22.192	2.07794	0.0936349	24.2799	1.17563	0.0484198	22.9977	2.97191	0.129227
	C17:0				0.822702	0.324004	0.393829	0.246746	0.0471233	0.190979	0.159971	0.0664879	0.415625
	C18:0	15.0116	1.49115	0.099333	29.9606	5.24784	0.175158	13.3183	1.54378	0.115914	11.5642	1.49907	0.12963
	C20:0				0.242075	0.11012	0.4549	0.199167	0.0314543	0.157929	0.15087	0.0518982	0.343994
	C22:0	0.223875	0.102086	0.455995
	C24:0	0.801334	0.170353	0.212587
MUFA	C14:1n-5				0.0959854	0.0817943	0.852153	0.0130394	0.00327695	0.251311	0.214985	0.219508	1.02104
	C16:1n-7	0.589931	0.119496	0.202558	1.10436	0.39635	0.358894	2.00634	0.306156	0.152594	2.73684	0.566417	0.20696
	C17:1				0.299276	0.102144	0.341306	0.229723	0.040817	0.177679	0.141449	0.0639375	0.452017
	C18:1n-7	1.88796	0.344212	0.182319	2.24171	0.305581	0.136316	2.53075	0.335921	0.132736	3.6707	0.695386	0.189443
	C16:1n-9	0.65717	0.172881	0.263068	0.516481	0.151419	0.293175	0.230572	0.0710067	0.307959	0.10371	0.0820566	0.791211
	C18:1n-9	14.757	1.85968	0.12602	21.3111	3.99319	0.187376	41.0858	2.28616	0.0556436	38.7873	4.84239	0.124845
	C20:1n-9	0.273576	0.109084	0.398734	0.256223	0.0544577	0.212541	0.876745	0.109038	0.124367	0.60142	0.124181	0.20648
	C22:1n-9	1.18588	1.80507	1.52213				0.0992403	0.0453414	0.456885	0.0883721	0.121291	1.37251
	C22:1n-11							0.0250897	0.014376	0.572985	0.0345507	0.0272241	0.787945
	C24:1n-9	0.535242	0.146632	0.273954	0.434061	0.215675	0.496877	0.0144731	0.00723202	0.499688	0.0773178	0.0776808	1.00469
PUFA	C18:3n-3	0.457378	0.185282	0.405095	0.247326	0.11531	0.466227	0.68121	0.0908886	0.133422	0.404986	0.0739112	0.182503
	C18:4n-3				0.0909375	0.0473356	0.520529	0.0670082	0.0135091	0.201604	0.0614783	0.0151683	0.246725
	C20:3n-3							0.12206	0.014726	0.120646	0.0696812	0.0222737	0.319652
	C20:5n-3	0.477972	0.130373	0.272763	0.302444	0.316661	1.04701	0.0231187	0.0124108	0.53683	0.0715072	0.060555	0.846837
	C22:5n-3				0.426323	0.219299	0.514397	0.0629142	0.0162466	0.258234	0.299072	0.208775	0.698074
	C22:6n-3	1.07366	0.254364	0.236914	0.438398	0.243833	0.556191	0.0166075	0.00715442	0.430795	0.0974493	0.0802749	0.823761
	C18:2n-6	32.9715	3.46907	0.105214	11.2	2.39399	0.213749	11.4678	1.63715	0.142762	12.3926	4.68853	0.378332
	C18:3n-6				0.107658	0.0698697	0.648995	0.0224396	0.00765056	0.340941	0.0687826	0.0450481	0.654934
	C20:2n-6	0.294229	0.115162	0.391403	0.393624	0.0848072	0.215452	0.600186	0.0727533	0.121218	0.421507	0.0836315	0.198411
	C20:3n-6	0.459646	0.1467	0.319159	0.358216	0.162473	0.453561	0.0807454	0.0145223	0.179853	0.345449	0.229886	0.665469
	C20:4n-6	6.39775	1.17384	0.183478	5.81564	2.2634	0.389193	0.158512	0.0276223	0.174259	2.48554	1.83797	0.739465
	C22:4n-6				0.397739	0.220574	0.554569	0.105082	0.0241395	0.229719	0.315275	0.206966	0.656461
	C22:5n-6	0.430972	0.172012	0.399127
	Fatty acid group
	SFA	37.5501	2.47067	0.0657965	53.9624	5.24891	0.0972698	39.4806	2.57255	0.0651597	36.513	3.30713	0.0905742
	UFA	62.4499	2.47067	0.0395623	46.0376	5.24891	0.114014	60.5194	2.57255	0.0425078	63.4872	3.30698	0.052089
	MUFA	19.8868	2.42411	0.121895	26.2592	4.57836	0.174352	47.1117	2.71871	0.0577076	46.4538	4.91839	0.105877
	PUFA	42.5631	2.93059	0.0688528	19.7783	4.6107	0.233119	13.4076	1.79981	0.134238	17.0333	7.33369	0.43055
	n-3	2.00901	0.352445	0.175433	1.50543	0.490578	0.325872	0.972918	0.114385	0.117569	1.00481	0.385797	0.38395
	n-6	40.5541	2.95793	0.0729377	17.9147	4.37873	0.244421	12.354	1.71464	0.138792	15.6833	6.7487	0.430312
	n-6/n-3	20.8563	4.23154	0.202891	12.7682	3.81457	0.298755	12.739	1.36269	0.106971	15.4875	2.15737	0.139297
	C16:0/C14:0	22.9363	10.8489	0.473	42.1086	15.2537	0.362247	17.4905	1.22832	0.0702279	14.7197	2.61975	0.177976
	C16:1n-9/C16:0	0.0323803	0.00863753	0.266752	0.0231776	0.00597528	0.257804	0.00962867	0.00336325	0.349295	0.00483144	0.00450446	0.932322
	C16:1n-7/C16:0	0.0290307	0.0057705	0.198772	0.0492831	0.0154799	0.314101	0.0828666	0.0134595	0.162424	0.118955	0.0198314	0.166714
	C18:0/C16:0	0.739739	0.0873391	0.118068	1.36804	0.298575	0.21825	0.547733	0.0486474	0.0888158	0.511432	0.089554	0.175105
	C18:1n-7/C16:1n-7	3.28349	0.731866	0.222893	2.25067	0.754392	0.335185	1.27239	0.145872	0.114644	1.41562	0.466405	0.329472
	C18:1n-9/C18:0	0.995512	0.17512	0.17591	0.761162	0.314394	0.413045	3.13765	0.479672	0.152876	3.41184	0.670254	0.19645
	C18:3n-6/C18:2n-6				0.00945713	0.00508647	0.537845	0.00197628	0.000690209	0.349247	0.00519955	0.00188976	0.363446
	C18:4n-3/C18:3n-3				0.441595	0.361093	0.817702	0.0994051	0.0210848	0.212109	0.15533	0.0397166	0.255692
	C20:4n-6/C20:3n-6	15.2958	5.8234	0.380718	17.6333	6.36076	0.360725	1.99247	0.334021	0.167642	6.95137	1.36097	0.195784
	C20:0/C18:0				0.00824101	0.00358696	0.435257	0.0149658	0.00174199	0.116397	0.0131198	0.00527027	0.401702
	C20:1n-9/C18:1n-9	0.0190422	0.009881	0.518899	0.0125052	0.00370923	0.296614	0.0213663	0.00259891	0.121636	0.0154809	0.00242234	0.156473
	C20:2n-6/C18:2n-6	0.00909647	0.00379969	0.41771	0.0355962	0.00567863	0.159529	0.0527153	0.00520855	0.0988053	0.0363685	0.00758311	0.208508
	C20:3n-6/C18:3n-6				4.31973	2.88443	0.667733	3.9379	1.24771	0.316846	5.20338	1.52023	0.292163
	C20:3n-3/C18:3n-3							0.180835	0.0225867	0.124903	0.172939	0.0485054	0.280478
	C22:1n-9/C20:1n-9	4.0616	2.55034	0.627914				0.11538	0.0567063	0.491475	0.16572	0.249809	1.50742
	C22:4n-6/C20:4n-6				0.0752516	0.0533763	0.709305	0.670413	0.146808	0.218981	0.136945	0.024951	0.182198
	C22:5n-3/C20:5n-3				5.72563	7.20032	1.25756	3.35691	1.69712	0.50556	5.04278	1.83335	0.36356
	C24:1n-9/C20:1n-9	2.08948	0.639397	0.306008	1.74668	0.922916	0.528383	0.016885	0.00893348	0.529078	0.156652	0.228971	1.46166
