# Supplementary material for: Identification of genomic regions associated with fatty acid metabolism across blood, liver, backfat and muscle in pigs
Source: Genet Sel Evol. 2024 Sep 26;56:66. doi: 10.1186/s12711-024-00933-3 (PMC11426007; doi:10.1186/s12711-024-00933-3)
Supplement: Supplementary file 2 — Additional file 2: Table S2. The detailed top SNP list and annotated genes of genomic regions associated with fatty acid composition traits across four tissues [file 12711_2024_933_MOESM2_ESM.xlsx]

## Sheet: Table S2
Table S2 The detailed top SNP list and annotated genes of genomic regions associated with fatty acid composition traits across four tissues
	Region	Chr	Start	End	Size	Num_SNPs	Most_significant	List_Most_significant	Num_most_significant	p_val	FDR	Gene_IDs	Gene_names	Trait	Genomic_region
Blood	Region B1	4	118919374	123945538	5026164	9413	rs336174148	rs336174148; rs345078893	2	3.48743e-10	0.000285143	ENSSSCG00000059403; ENSSSCG00000006876; ENSSSCG00000006877; ENSSSCG00000056507; ENSSSCG00000058061; ENSSSCG00000054970; ENSSSCG00000056990; ENSSSCG00000056834; ENSSSCG00000054532; ENSSSCG00000052229; ENSSSCG00000053543; ENSSSCG00000045360; ENSSSCG00000045465; ENSSSCG00000019038; ENSSSCG00000063336; ENSSSCG00000057149; ENSSSCG00000062507; ENSSSCG00000054077; ENSSSCG00000045731; ENSSSCG00000052531;…	PLPPR5; SNX7; MIR137; DPYD; U6; U6; PTBP2; U6; RWDD3; TLCD4; ALG14; CNN3; SLC44A3; F3; ABCD3; ARHGAP29; ABCA4; GCLM; DNTTIP2; BCAR3; FNBP1L; DR1; CCDC18;	C16:0*; C18:0/C16:0	4:118919374:123945538
Blood	Region B2	14	65308168	73742077	8433909	1503	rs325107907	rs325107907; rs333768916; rs341345833; rs325588304; rs3475822359; rs3473553113; rs1109649733; rs789907506; rs3473997225; rs320921204; rs338206392; rs343091180; rs331988483; rs80871735; rs339512088; rs339386275; rs319893997; rs321132268; rs330364146; rs335012888; rs80849112; rs321064952; rs330588075; rs318249876; rs332340579; rs344588091; rs334397876; rs704053841; rs336073531; rs340177246; rs32762…	77	1.2625e-06	0.00198658	ENSSSCG00000059800; ENSSSCG00000056882; ENSSSCG00000010219; ENSSSCG00000045063; ENSSSCG00000039707; ENSSSCG00000042743; ENSSSCG00000056722; ENSSSCG00000010221; ENSSSCG00000010222; ENSSSCG00000060611; ENSSSCG00000041538; ENSSSCG00000059931; ENSSSCG00000045125; ENSSSCG00000031360; ENSSSCG00000010224; ENSSSCG00000061632; ENSSSCG00000050044; ENSSSCG00000052273; ENSSSCG00000024081; ENSSSCG00000062855;…	ARID5B; RTKN2; ssc-mir-9836; ZNF365; SNORD36; ADO; EGR2; NRBF2; JMJD1C; ssc-mir-1296; REEP3; CTNNA3; U6; LRRTM3; DNAJC12; SIRT1; HERC4; MYPN; ATOH7; PBLD; HNRNPH3; RUFY2; DNA2; SLC25A16; TET1; CCAR1; U6; SNORD98; STOX1; SNORA70; DDX50; DDX21; KIFBP; SRGN; VPS26A; SUPV3L1; HKDC1; HK1; TACR2; TSPAN15; NEUROG3; COL13A1; MACROH2A2; AIFM2; TYSND1; SAR1A; PPA1; NPFFR1; LRRC20; EIF4EBP2; NODAL; PALD1; P…	C18:0/C16:0	14:65308168:73742077
Blood	Region B3	18	10937127	12120906	1183779	55	rs344737196	rs344737196; rs333951203; rs699896751; rs340347132; rs327290130; rs331929225; rs334085152; rs330332816; rs328767958	9	1.67751e-08	0.00563698	ENSSSCG00000016516; ENSSSCG00000035963; ENSSSCG00000016517; ENSSSCG00000018723; ENSSSCG00000016518; ENSSSCG00000050345; ENSSSCG00000044154; ENSSSCG00000046862; ENSSSCG00000059968; ENSSSCG00000060303; ENSSSCG00000059737; ENSSSCG00000056501; ENSSSCG00000016519; ENSSSCG00000016520; ENSSSCG00000056071; ENSSSCG00000045010; ENSSSCG00000016521;	ATP6V0A4; U6; SVOPL; Y_RNA; TRIM24; AKR1D1; CREB3L2; DGKI;	N6	18:10937127:12120906
Liver	Region L1	2	7563025	14268504	6705479	8887	rs344582470	rs344582470	1	4.55183e-18	4.06634e-12	ENSSSCG00000013025; ENSSSCG00000020831; ENSSSCG00000058111; ENSSSCG00000028806; ENSSSCG00000013042; ENSSSCG00000055254; ENSSSCG00000013030; ENSSSCG00000013029; ENSSSCG00000013028; ENSSSCG00000013027; ENSSSCG00000013031; ENSSSCG00000013032; ENSSSCG00000013033; ENSSSCG00000013034; ENSSSCG00000037999; ENSSSCG00000033757; ENSSSCG00000054506; ENSSSCG00000013038; ENSSSCG00000013039; ENSSSCG00000013040;…	SLC22A12; SLC22A11; RPS6KA4; PRDX5; TRMT112; ESRRA; KCNK4; GPR137; BAD; PLCB3; PPP1R14B; FKBP2; VEGFB; DNAJC4; NUDT22; TRPT1; FERMT3; STIP1; MACROD1; FLRT1; OTUB1; COX8A; NAA40; RCOR2; MARK2; ssc-mir-7142; SPINDOC; ZFTA; ATL3; PLAAT3; LGALS12; PLAAT5; SLC22A8; SLC22A6; SLC3A2; U2; SNORD26; SNORD27; SNORD28; SNORD22; SNORD29; SNORD30; SNORD31; SNORD22; U2; WDR74; TEX54; STX5; NXF1; TMEM223; TMEM17…	C20:4n-6/C20:3n-6	2:7563025:14268504
Liver	Region L2	10	62589655	63879801	1290146	312	rs326143247	rs326143247	1	3.2626e-07	0.000598276	ENSSSCG00000058793; ENSSSCG00000011125; ENSSSCG00000011127; ENSSSCG00000034086; ENSSSCG00000033095; ENSSSCG00000011128; ENSSSCG00000011129; ENSSSCG00000047886; ENSSSCG00000024480;	GATA3; TAF3; ATP5F1C; KIN; ITIH2; ITIH5; SFMBT2;	C20:4n-6/C20:3n-6	10:62589655:63879801
Adipose	Region A1	1	149886913	151144913	1258000	309	rs786957380	rs786957380	1	2.99339e-06	0.00521325	ENSSSCG00000004873; ENSSSCG00000060257; ENSSSCG00000054884; ENSSSCG00000059462; ENSSSCG00000058077; ENSSSCG00000053207; ENSSSCG00000041473; ENSSSCG00000059330; ENSSSCG00000042817; ENSSSCG00000057193; ENSSSCG00000027654; ENSSSCG00000060335; ENSSSCG00000020859; ENSSSCG00000054752;	FBXO15; NETO1; U6; CBLN2	C20:1n-9/C18:1n-9	1:149886913:151144913
Adipose	Region A2	2	7563025	14261411	6698386	9029	rs333815987	rs333815987	1	4.28302e-21	1.61852e-14	ENSSSCG00000013025; ENSSSCG00000020831; ENSSSCG00000058111; ENSSSCG00000028806; ENSSSCG00000013042; ENSSSCG00000055254; ENSSSCG00000013030; ENSSSCG00000013029; ENSSSCG00000013028; ENSSSCG00000013027; ENSSSCG00000013031; ENSSSCG00000013032; ENSSSCG00000013033; ENSSSCG00000013034; ENSSSCG00000037999; ENSSSCG00000033757; ENSSSCG00000054506; ENSSSCG00000013038; ENSSSCG00000013039; ENSSSCG00000013040;…	SLC22A12; SLC22A11; RPS6KA4; PRDX5; TRMT112; ESRRA; KCNK4; GPR137; BAD; PLCB3; PPP1R14B; FKBP2; VEGFB; DNAJC4; NUDT22; TRPT1; FERMT3; STIP1; MACROD1; FLRT1; OTUB1; COX8A; NAA40; RCOR2; MARK2; ssc-mir-7142; SPINDOC; ZFTA; ATL3; PLAAT3; LGALS12; PLAAT5; SLC22A8; SLC22A6; SLC3A2; U2; SNORD26; SNORD27; SNORD28; SNORD22; SNORD29; SNORD30; SNORD31; SNORD22; U2; WDR74; TEX54; STX5; NXF1; TMEM223; TMEM17…	C20:3n-6; C22:4n-6; C20:4n-6/C20:3n-6*	2:7563025:14261411
Adipose	Region A3	3	54581209	66007388	11426179	238	rs325400369	rs325400369	1	1.0105e-06	0.00113363	ENSSSCG00000055832; ENSSSCG00000059111; ENSSSCG00000051965; ENSSSCG00000008179; ENSSSCG00000008180; ENSSSCG00000008181; ENSSSCG00000037136; ENSSSCG00000048706; ENSSSCG00000053360; ENSSSCG00000008183; ENSSSCG00000008185; ENSSSCG00000045084; ENSSSCG00000055033; ENSSSCG00000056054; ENSSSCG00000037588; ENSSSCG00000034715; ENSSSCG00000038865; ENSSSCG00000058553; ENSSSCG00000054074; ENSSSCG00000062338;…	AFF3; REV1; EIF5B; TXNDC9; U3; LYG2; MRPL30; MITD1; C2orf15; TSGA10; CRACDL; MGAT4A; UNC50; COA5; INPP4A; CNGA3; VWA3B; TMEM131; ACTR1B; COX5B; FAM178B; SEMA4C; ANKRD39; U6; ANKRD23; CNNM3; CNNM4; LMAN2L; FER1L5; KANSL3; RPIA; EIF2AK3; TEX37; FOXI3; THNSL2; FABP1; SMYD1; KRCC1; CD8A; RMND5A; RNF103; CHMP3; KDM3A; REEP1; U6; MRPL35; IMMT; PTCD3; SNORD94; POLR1A; ST3GAL5; ATOH8; GNLY; SFTPB; USP39;…	C16:0/C14:0*	3:54581209:66007388
Adipose	Region A4	3	96359613	97705761	1346148	72	rs324894318	rs324894318	1	2.93734e-06	0.00396215	ENSSSCG00000008452; ENSSSCG00000008453; ENSSSCG00000035912; ENSSSCG00000038383; ENSSSCG00000008456; ENSSSCG00000032888; ENSSSCG00000008459; ENSSSCG00000058682; ENSSSCG00000061904; ENSSSCG00000056837; ENSSSCG00000060660; ENSSSCG00000057784; ENSSSCG00000038549; ENSSSCG00000051522; ENSSSCG00000048122; ENSSSCG00000047431; ENSSSCG00000050679; ENSSSCG00000053703; ENSSSCG00000060540; ENSSSCG00000058606;…	LRPPRC; ABCG8; ABCG5; DYNC2LI1; PLEKHH2; ZFP36L2; ssc-mir-9855-1; HAAO; MTA3;	C20:4n-6/C20:3n-6	3:96359613:97705761
Adipose	Region A5	5	64835240	78318485	13483245	18530	rs321190930	rs321190930; rs341455187; rs332383930; rs324406468; rs346334806; rs318380033; rs319494410; rs338880410; rs341860241; rs337495817; rs335672911; rs330536042; rs337102611	13	3.05778e-22	1.49917e-17	ENSSSCG00000000712; ENSSSCG00000033544; ENSSSCG00000056583; ENSSSCG00000062895; ENSSSCG00000051355; ENSSSCG00000058545; ENSSSCG00000056277; ENSSSCG00000039968; ENSSSCG00000062619; ENSSSCG00000052419; ENSSSCG00000055027; ENSSSCG00000057127; ENSSSCG00000055542; ENSSSCG00000050750; ENSSSCG00000000716; ENSSSCG00000052477; ENSSSCG00000060060; ENSSSCG00000000718; ENSSSCG00000000719; ENSSSCG00000055899;…	VWF; NTF3; KCNA5; ssc-mir-9813; KCNA1; KCNA6; GALNT8; NDUFA9; AKAP3; DYRK4; RAD51AP1; C12orf4; FGF6; FGF23; TIGAR; CCND2; PARP11; CRACR2A; PRMT8; TSPAN11; TSPAN9; TEAD4; TULP3; RHNO1; FOXM1; TEX52; NRIP2; ITFG2; FKBP4; DDX11; IQSEC3; SLC6A12; SLC6A13; KDM5A; CCDC77; B4GALNT3; WNK1; U2; RAD52; ERC1; WNT5B; U6; ADIPOR2; CACNA2D4; LRTM2; DCP1B; CACNA1C; IL17RA; HDHD5; ADA2; CECR2; BCL2L13; BID; MICA…	C20:0; C20:0/C18:0*	5:64835240:78318485
Adipose	Region A6	6	4566421	6186800	1620379	150	rs336208372	rs336208372	1	2.12665e-06	0.00362603	ENSSSCG00000039218; ENSSSCG00000062234; ENSSSCG00000038048; ENSSSCG00000045539; ENSSSCG00000033205; ENSSSCG00000032115; ENSSSCG00000062020; ENSSSCG00000054946; ENSSSCG00000031450; ENSSSCG00000059170; ENSSSCG00000057749; ENSSSCG00000002684;	SLC38A8; Metazoa_SRP; OSGIN1; MLYCD; HSBP1; CDH13;	C18:1n-7	6:4566421:6186800
Adipose	Region A7	6	146051560	148355009	2303449	457	rs331853003	rs331853003	1	4.47688e-08	0.000129925	ENSSSCG00000025243; ENSSSCG00000042005; ENSSSCG00000051378; ENSSSCG00000003805; ENSSSCG00000040903; ENSSSCG00000044234; ENSSSCG00000025188; ENSSSCG00000003806; ENSSSCG00000003807; ENSSSCG00000040337; ENSSSCG00000059353; ENSSSCG00000047798; ENSSSCG00000041959; ENSSSCG00000019990; ENSSSCG00000046935; ENSSSCG00000043666; ENSSSCG00000048106; ENSSSCG00000003809; ENSSSCG00000025672; ENSSSCG00000055199;…	SGIP1; PDE4B; U2; LEPR; LEPROT; DNAJC6; ssc-mir-101-2; JAK1; RAVER2; CACHD1; ROR1;	C18:1n-9*; C18:1n-9/C18:0; MUFA; SFA	6:146051560:148355009
Adipose	Region A8	8	116426190	117518311	1092121	74	rs342642240	rs342642240; rs339631326; rs336681288; rs3475864718; rs3476085666; rs694217084; rs708375849; rs3475162681	8	8.36568e-07	0.0028663	ENSSSCG00000009157; ENSSSCG00000062602; ENSSSCG00000060501; ENSSSCG00000056690; ENSSSCG00000054938; ENSSSCG00000053913; ENSSSCG00000057642; ENSSSCG00000059573; ENSSSCG00000060466; ENSSSCG00000046677; ENSSSCG00000054893; ENSSSCG00000061622; ENSSSCG00000048607;	CXXC4	C14:0	8:116426190:117518311
Adipose	Region A9	9	0	14548445	14548445	14985	rs325219947	rs325219947	1	2.98767e-15	2.39595e-09	ENSSSCG00000022070; ENSSSCG00000028886; ENSSSCG00000023953; ENSSSCG00000046669; ENSSSCG00000014579; ENSSSCG00000014578; ENSSSCG00000051028; ENSSSCG00000059660; ENSSSCG00000014575; ENSSSCG00000059027; ENSSSCG00000014570; ENSSSCG00000014577; ENSSSCG00000033335; ENSSSCG00000044344; ENSSSCG00000014568; ENSSSCG00000014569; ENSSSCG00000036604; ENSSSCG00000039963; ENSSSCG00000044464; ENSSSCG00000014567;…	ZNF143; IPO7; SNORA23; TMEM41B; DENND5A; NRIP3; TMEM9B; AKIP1; DENND2B; SNORA3B; SNORA3A; TRIM66; STK33; LMO1; RIC3; TUB; EIF3F; OR10A6; OVCH2; PPFIBP2; SYT9; ZNF215; OR2D2; OR10A4; OR6A2; U6; MRPL17; DCHS1; TPP1; TAF10; ILK; RRP8; TIMM10B; ARFIP2; TRIM3; HPX; APBB1; SMPD1; CAVIN3; CNGA4; FHIP1B; C11orf42; OR52W1; OR52B2; OR56B1; TRIM34; TRIM6; OR52H1; UBQLNL; UBQLN3; OR51I1; OR51Q1; ssc-mir-1039…	C14:0; C20:1n-9; C20:2n-6; C20:3n-3; C16:0/C14:0*; C18:1n-7/C16:1n-7; C20:1n-9/C18:1n-9; C20:2n-6/C18:2n-6	9:0:14548445
Adipose	Region A10	10	59635643	64344350	4708707	325	rs699684228	rs699684228; rs331489813	2	6.62118e-07	0.00109728	ENSSSCG00000059350; ENSSSCG00000011112; ENSSSCG00000011113; ENSSSCG00000011114; ENSSSCG00000039539; ENSSSCG00000054833; ENSSSCG00000060444; ENSSSCG00000011117; ENSSSCG00000022247; ENSSSCG00000011119; ENSSSCG00000011120; ENSSSCG00000046967; ENSSSCG00000056714; ENSSSCG00000054371; ENSSSCG00000011121; ENSSSCG00000061765; ENSSSCG00000045932; ENSSSCG00000055980; ENSSSCG00000052436; ENSSSCG00000053230;…	CDC123; NUDT5; SEC61A2; DHTKD1; UPF2; PROSER2; ECHDC3; USP6NL; U6; GATA3; TAF3; ATP5F1C; KIN; ITIH2; ITIH5; SFMBT2;	C20:4n-6/C20:3n-6	10:59635643:64344350
Adipose	Region A11	11	47166152	48653064	1486912	59	rs330006520	rs330006520; rs339998693; rs321582249; rs323922791; rs332565829; rs333964288; rs322000377; rs326877266; rs321196261; rs329271688; rs337680960; rs339580690; rs330686083; rs337733238; rs343463338; rs324518546; rs334663309; rs81431311; rs81431310; rs81431309; rs338250734; rs81500079; rs323321801; rs334660913; rs328830050; rs332783631; rs337581774; rs318511195; rs691260922; rs320122390; rs341153576; …	37	9.97283e-07	0.00111893	ENSSSCG00000046758; ENSSSCG00000055601; ENSSSCG00000052782; ENSSSCG00000009464; ENSSSCG00000020032; ENSSSCG00000018581; ENSSSCG00000009466; ENSSSCG00000040184; ENSSSCG00000059973; ENSSSCG00000045420; ENSSSCG00000057974; ENSSSCG00000055141; ENSSSCG00000050426; ENSSSCG00000046323; ENSSSCG00000045335;	TBC1D4; U6; U6; UCHL3; LMO7;	C16:0/C14:0	11:47166152:48653064
Adipose	Region A12	12	0	1905028	1905028	4714	rs691598356	rs691598356; rs692187982; rs711858404	3	4.48447e-10	6.61886e-06	ENSSSCG00000055585; ENSSSCG00000055423; ENSSSCG00000034696; ENSSSCG00000048083; ENSSSCG00000048182; ENSSSCG00000052544; ENSSSCG00000051406; ENSSSCG00000051633; ENSSSCG00000017137; ENSSSCG00000027229; ENSSSCG00000017136; ENSSSCG00000017135; ENSSSCG00000017131; ENSSSCG00000017134; ENSSSCG00000053358; ENSSSCG00000017133; ENSSSCG00000058976; ENSSSCG00000017125; ENSSSCG00000017126; ENSSSCG00000017127;…	METRNL; B3GNTL1; TBCD; FN3K; FN3KRP; RAB40B; WDR45B; FOXK2; NARF; CYBC1; HEXD; OGFOD3; CSNK1D; SLC16A3; CCDC57; FASN; DUS1L; GPS1; RFNG; CBR2; DCXR; RAC3; LRRC45; ASPSCR1; NOTUM; MYADML2; PYCR1; MAFG; SIRT7; PCYT2; ALYREF; NPB; ARHGDIA; P4HB; PPP1R27; MCRIP1; GCGR; SLC25A10; MRPL12; HGS; ARL16; CCDC137; OXLD1; PDE6G; TSPAN10; NPLOC4; FAAP100; FSCN2; ACTG1; BAHCC1; SLC38A10; NDUFAF8; TEPSIN; CEP13…	C14:0*; C16:1n-7; C20:1n-9; C16:0/C14:0; C18:1n-7/C16:1n-7; C20:2n-6/C18:2n-6	12:0:1905028
Adipose	Region A13	13	22443412	23866356	1422944	68	rs328210301	rs328210301	1	5.31515e-09	0.000435536	ENSSSCG00000011245; ENSSSCG00000052901; ENSSSCG00000028740; ENSSSCG00000011246; ENSSSCG00000027550; ENSSSCG00000062897; ENSSSCG00000011249; ENSSSCG00000011250; ENSSSCG00000011251; ENSSSCG00000011253; ENSSSCG00000011256; ENSSSCG00000011255; ENSSSCG00000011254; ENSSSCG00000011257; ENSSSCG00000011258; ENSSSCG00000050976; ENSSSCG00000011259; ENSSSCG00000011260; ENSSSCG00000029419; ENSSSCG00000011261;…	ITGA9; CTDSPL; VILL; PLCD1; DLEC1; ACAA1; MYD88; SLC22A13; SLC22A14; XYLB; ACVR2B; EXOG; U2; SCN5A; SCN10A; SCN11A; WDR48; GORASP1; TTC21A; CSRNP1;	C22:4n-6	13:22443412:23866356
Adipose	Region A14	14	103811979	115637075	11825096	17016	rs320692657	rs320692657; rs81449637; rs81449638	3	3.4014e-13	1.89493e-08	ENSSSCG00000010468; ENSSSCG00000039887; ENSSSCG00000010470; ENSSSCG00000010471; ENSSSCG00000046546; ENSSSCG00000036314; ENSSSCG00000010473; ENSSSCG00000010474; ENSSSCG00000010475; ENSSSCG00000010476; ENSSSCG00000010477; ENSSSCG00000059858; ENSSSCG00000010478; ENSSSCG00000010479; ENSSSCG00000010480; ENSSSCG00000024359; ENSSSCG00000010481; ENSSSCG00000027230; ENSSSCG00000010483; ENSSSCG00000010484;…	CPEB3; MARCHF5; IDE; KIF11; HHEX; EXOC6; CYP26C1; CYP26A1; MYOF; CEP55; FFAR4; RBP4; PDE6C; FRA10AC1; LGI1; SLC35G1; PLCE1; NOC3L; U6; TBC1D12; HELLS; CYP2C49; PDLIM1; SORBS1; ALDH18A1; TCTN3; ENTPD1; CC2D2B; CCNJ; ZNF518A; BLNK; DNTT; OPALIN; TLL2; TM9SF3; PIK3AP1; U6; LCOR; SLIT1; ARHGAP19; FRAT1; FRAT2; RRP12; U6; EXOSC1; ZDHHC16; MMS19; UBTD1; ANKRD2; HOGA1; MORN4; PI4K2A; AVPI1; MARVELD1; ZF…	C16:1n-7; C18:0; C18:1n-7; C18:1n-9; C16:1n-7/C16:0; C18:0/C16:0; C18:1n-9/C18:0*; SFA; MUFA	14:103811979:115637075
Adipose	Region A15	14	129014157	139724693	10710536	594	rs343554276	rs343554276	1	4.77295e-07	0.000961606	ENSSSCG00000010680; ENSSSCG00000010681; ENSSSCG00000010682; ENSSSCG00000010683; ENSSSCG00000059326; ENSSSCG00000039838; ENSSSCG00000010685; ENSSSCG00000010686; ENSSSCG00000010687; ENSSSCG00000010688; ENSSSCG00000056743; ENSSSCG00000010690; ENSSSCG00000010691; ENSSSCG00000010692; ENSSSCG00000061885; ENSSSCG00000053917; ENSSSCG00000062573; ENSSSCG00000041462; ENSSSCG00000010698; ENSSSCG00000010699;…	DENND10; SFXN4; PRDX3; GRK5; RGS10; TIAL1; BAG3; INPP5F; MCMBP; SEC23IP; PLPP4; WDR11; FGFR2; ATE1; NSMCE4A; U6; U6; BTBD16; PLEKHA1; HTRA1; AWN; PSP-II; C14H10orf120; PSTK; IKZF5; ACADSB; ssc-mir-4331-2; HMX3; HMX2; BUB3; GPR26; CPXM2; CHST15; NKX1-2; LHPP; FAM53B; EEF1AKMT2; ABRAXAS2; ZRANB1; CTBP2; TEX36; EDRF1; UROS; BCCIP; DHX32; FANK1; ADAM12; U6; C10orf90; DOCK1; INSYN2A; NPS; FOXI2; CLRN3…	C16:1n-7; C16:1n-7/C16:0*; C18:0/C16:0; C18:1n-7/C16:1n-7	14:129014157:139724693
Muscle	Region M1	2	7884782	13736647	5851865	2747	rs319353021	rs319353021; rs318386280; rs345083985	3	2.98992e-14	7.37808e-08	ENSSSCG00000013040; ENSSSCG00000013041; ENSSSCG00000021620; ENSSSCG00000013043; ENSSSCG00000013044; ENSSSCG00000013045; ENSSSCG00000013046; ENSSSCG00000022687; ENSSSCG00000013049; ENSSSCG00000013050; ENSSSCG00000039805; ENSSSCG00000013048; ENSSSCG00000013051; ENSSSCG00000031666; ENSSSCG00000013052; ENSSSCG00000013054; ENSSSCG00000026914; ENSSSCG00000013056; ENSSSCG00000061988; ENSSSCG00000013057;…	TRPT1; FERMT3; STIP1; MACROD1; FLRT1; OTUB1; COX8A; NAA40; RCOR2; MARK2; ssc-mir-7142; SPINDOC; ZFTA; ATL3; PLAAT3; LGALS12; PLAAT5; SLC22A8; SLC22A6; SLC3A2; U2; SNORD26; SNORD27; SNORD28; SNORD22; SNORD29; SNORD30; SNORD31; SNORD22; U2; WDR74; TEX54; STX5; NXF1; TMEM223; TMEM179B; TAF6L; POLR2G; TTC9C; HNRNPUL2; BSCL2; UBXN1; UQCC3; CSKMT; SNORA57; C11orf98; INTS5; GANAB; B3GAT3; ROM1; EML3; MT…	C18:3n-6/C18:2n-6; C20:4n-6/C20:3n-6*	2:7884782:13736647
Muscle	Region M2	9	5547024	8536688	2989664	2069	rs704020821	rs704020821	1	5.13245e-08	0.0044059	ENSSSCG00000060933; ENSSSCG00000062582; ENSSSCG00000062823; ENSSSCG00000049903; ENSSSCG00000052396; ENSSSCG00000014778; ENSSSCG00000014779; ENSSSCG00000014780; ENSSSCG00000061861; ENSSSCG00000058147; ENSSSCG00000052821; ENSSSCG00000035070; ENSSSCG00000032012; ENSSSCG00000014787; ENSSSCG00000053679; ENSSSCG00000061824; ENSSSCG00000055668; ENSSSCG00000014789; ENSSSCG00000014790; ENSSSCG00000014791;…	OR52M1; OR52K1; TRIM21; RRM1; STIM1; PGAP2; NUP98; CHRNA10; ART1; ART5; RNF121; NUMA1; LRRC51; LAMTOR1; TOMT; ANAPC15; U6; FOLR2; INPPL1; PHOX2A; CLPB; PDE2A; MIR139; ARAP1; STARD10; ATG16L2; FCHSD2; U6; P2RY2; P2RY6; RELT; FAM168A; PLEKHB1; RAB6A; MRPL48; U6; COA4; PAAF1; DNAJB13; UCP2; U6; UCP3; C2CD3; U1; PPME1;	C16:0/C14:0	9:5547024:8536688
Muscle	Region M3	9	19221645	20665362	1443717	148	rs338705619	rs338705619; rs333315247; rs329541967	3	2.08981e-07	0.00236064	ENSSSCG00000014904; ENSSSCG00000014905; ENSSSCG00000025187; ENSSSCG00000014907; ENSSSCG00000062997; ENSSSCG00000014909; ENSSSCG00000059638; ENSSSCG00000014911; ENSSSCG00000014912; ENSSSCG00000050077; ENSSSCG00000014913; ENSSSCG00000014915; ENSSSCG00000059561; ENSSSCG00000050702; ENSSSCG00000021210; ENSSSCG00000014917; ENSSSCG00000047749; ENSSSCG00000014918; ENSSSCG00000014919; ENSSSCG00000014921;	DLG2; TMEM126B; TMEM126A; CREBZF; CCDC89; SYTL2; CCDC83; PICALM; EED; HIKESHI; CCDC81; ME3; PRSS23;	SFA	9:19221645:20665362
Muscle	Region M4	11	66625592	67719689	1094097	161	rs321703705	rs321703705; rs329478531	2	1.15332e-06	0.00130375	ENSSSCG00000009505; ENSSSCG00000054015; ENSSSCG00000062693; ENSSSCG00000039812; ENSSSCG00000052359; ENSSSCG00000058106; ENSSSCG00000058737; ENSSSCG00000055880; ENSSSCG00000061886; ENSSSCG00000052670; ENSSSCG00000051700; ENSSSCG00000055650; ENSSSCG00000033091; ENSSSCG00000009508; ENSSSCG00000009509; ENSSSCG00000053068; ENSSSCG00000026863; ENSSSCG00000060810; ENSSSCG00000009511; ENSSSCG00000009513;	MBNL2; RAP2A; IPO5; U6; FARP1; STK24; SLC15A1;	C18:0	11:66625592:67719689
Muscle	Region M5	13	202691429	203957195	1265766	63	rs3472333533	rs3472333533	1	2.77929e-06	0.00280842	ENSSSCG00000062206; ENSSSCG00000021042; ENSSSCG00000063536; ENSSSCG00000033733; ENSSSCG00000051671; ENSSSCG00000025442; ENSSSCG00000037381; ENSSSCG00000028122; ENSSSCG00000029219; ENSSSCG00000041575; ENSSSCG00000054869; ENSSSCG00000063100; ENSSSCG00000050754; ENSSSCG00000038056; ENSSSCG00000048855; ENSSSCG00000049319; ENSSSCG00000063224; ENSSSCG00000043103; ENSSSCG00000012071; ENSSSCG00000037110;…	PSMG1; BRWD1; HMGN1; SNORA70; GET1; LCA5L; SH3BGR; PCP4; DSCAM; ssc-mir-9805;	C18:0	13:202691429:203957195
Muscle	Region M6	14	4173825	6576464	2402639	747	rs343455499	rs343455499; rs332356048; rs343098342; rs706532704; rs711771917; rs339699056	6	4.48655e-07	0.000630661	ENSSSCG00000060524; ENSSSCG00000009601; ENSSSCG00000028694; ENSSSCG00000063091; ENSSSCG00000028559; ENSSSCG00000042031; ENSSSCG00000018795; ENSSSCG00000051623; ENSSSCG00000061147; ENSSSCG00000052163; ENSSSCG00000055110; ENSSSCG00000009605; ENSSSCG00000009612; ENSSSCG00000009611; ENSSSCG00000009610; ENSSSCG00000009609; ENSSSCG00000009613; ENSSSCG00000051235; ENSSSCG00000009614; ENSSSCG00000009615;…	SLC18A1; ATP6V1B2; LZTS1; GFRA2; DOK2; XPO7; FGF17; DMTN; FHIP2B; NUDT18; HR; REEP4; LGI3; SFTPC; BMP1; PHYHIP; ssc-mir-320; POLR3D; PIWIL2;	C18:0	14:4173825:6576464
Muscle	Region M7	14	85889681	88383396	2493715	383	rs3471900337	rs3471900337	1	1.25062e-07	0.000178107	ENSSSCG00000059672; ENSSSCG00000019413; ENSSSCG00000051858; ENSSSCG00000053637; ENSSSCG00000053592; ENSSSCG00000010352; ENSSSCG00000044759; ENSSSCG00000061950; ENSSSCG00000040511; ENSSSCG00000010357; ENSSSCG00000010358; ENSSSCG00000010359; ENSSSCG00000060206; ENSSSCG00000010360; ENSSSCG00000059512; ENSSSCG00000024048; ENSSSCG00000026850; ENSSSCG00000037918; ENSSSCG00000051357; ENSSSCG00000026339;…	U6; GRID1; WAPL; OPN4; BMPR1A; MMRN2; SNCG; ADIRF; GLUD1; SHLD2;	C18:0	14:85889681:88383396
Muscle	Region M8	14	100912624	128141538	27228914	14359	rs709198288	rs709198288	1	1.27083e-19	1.01349e-13	ENSSSCG00000010448; ENSSSCG00000041185; ENSSSCG00000042313; ENSSSCG00000054711; ENSSSCG00000044941; ENSSSCG00000010449; ENSSSCG00000010450; ENSSSCG00000010451; ENSSSCG00000061268; ENSSSCG00000050592; ENSSSCG00000010452; ENSSSCG00000010454; ENSSSCG00000010455; ENSSSCG00000010456; ENSSSCG00000019740; ENSSSCG00000053106; ENSSSCG00000010457; ENSSSCG00000005172; ENSSSCG00000060490; ENSSSCG00000053236;…	FAS; CH25H; LIPA; IFIT2; IFIT3; IFIT1; IFIT5; SLC16A12; PANK1; ssc-mir-107; KIF20B; HTR7; RPP30; ANKRD1; HECTD2; PPP1R3C; TNKS2; U6; FGFBP3; BTAF1; CPEB3; MARCHF5; IDE; KIF11; HHEX; EXOC6; CYP26C1; CYP26A1; MYOF; CEP55; FFAR4; RBP4; PDE6C; FRA10AC1; LGI1; SLC35G1; PLCE1; NOC3L; U6; TBC1D12; HELLS; CYP2C49; PDLIM1; SORBS1; ALDH18A1; TCTN3; ENTPD1; CC2D2B; CCNJ; ZNF518A; BLNK; DNTT; OPALIN; TLL2; T…	C18:0*; C18:1n-7; C16:1n-7/C16:0; C18:1n-9/C18:0; SFA	14:100912624:128141538
Muscle	Region M9	14	137219445	138615860	1396415	212	rs321862224	rs321862224; rs337856125; rs339266485; rs700461513; rs704124126; rs1108399501; rs345429403; rs342554646; rs693129046; rs345537168; rs342554526	11	2.43993e-10	0.000112254	ENSSSCG00000010755; ENSSSCG00000026302; ENSSSCG00000042700; ENSSSCG00000010756;	PTPRE; MGMT;	C18:1n-7	14:137219445:138615860
Muscle	Region M10	15	79303831	81706260	2402429	622	rs706060527	rs706060527	1	5.00475e-06	0.00405938	ENSSSCG00000015960; ENSSSCG00000048470; ENSSSCG00000015961; ENSSSCG00000058207; ENSSSCG00000018985; ENSSSCG00000050626; ENSSSCG00000015962; ENSSSCG00000015963; ENSSSCG00000044710; ENSSSCG00000055609; ENSSSCG00000036172; ENSSSCG00000027516; ENSSSCG00000023297; ENSSSCG00000015965; ENSSSCG00000027348; ENSSSCG00000055342; ENSSSCG00000015969; ENSSSCG00000022345; ENSSSCG00000053160; ENSSSCG00000038076;…	MAP3K20; ssc-mir-9826; CDCA7; U6; SP3; OLA1; SP9; CIR1; SCRN3; GPR155; CHRNA1; ATF2; ATP5MC3;	C18:0	15:79303831:81706260
