# Supplementary material for: Identification of genomic regions associated with fatty acid metabolism across blood, liver, backfat and muscle in pigs
Source: Genet Sel Evol. 2024 Sep 26;56:66. doi: 10.1186/s12711-024-00933-3 (PMC11426007; doi:10.1186/s12711-024-00933-3)
Supplement: Supplementary file 3 — Additional file 3: Table S3. The summary of the most significant associated SNPs and their predicted consequences [file 12711_2024_933_MOESM3_ESM.xlsx]

## Sheet: Table S3
Table S3 The summary of the most significant associated SNPs and their predicted consequences.
	Region	Chr	Start	End	List_Most_significant	Consequence 1	IMPACT 1	Gene 1	Consequence 2	IMPACT 2	Gene 2	Consequence 3	IMPACT 3	Gene 3
Blood	Region B1	4	118919374	123945538	rs336174148	intergenic_variant	MODIFIER	-
					rs345078893	intergenic_variant	MODIFIER	-
Blood	Region B2	14	65308168	73742077	rs325107907	intron_variant	MODIFIER	COL13A1
					rs333768916	downstream_gene_variant	MODIFIER	COL13A1
					rs341345833	intergenic_variant	MODIFIER	-
					rs325588304	intergenic_variant	MODIFIER	-
					rs3475822359	intron_variant	MODIFIER	MACROH2A2
					rs3473553113	intron_variant	MODIFIER	MACROH2A2
					rs1109649733	intron_variant	MODIFIER	MACROH2A2
					rs789907506	intron_variant	MODIFIER	MACROH2A2
					rs3473997225	intron_variant	MODIFIER	MACROH2A2
					rs320921204	intron_variant	MODIFIER	MACROH2A2
					rs338206392	3_prime_UTR_variant	MODIFIER	MACROH2A2	downstream_gene_variant	MODIFIER	MACROH2A2	downstream_gene_variant	MODIFIER	AIFM2
					rs343091180	downstream_gene_variant	MODIFIER	MACROH2A2	3_prime_UTR_variant	MODIFIER	AIFM2	intron_variant	MODIFIER	AIFM2
					rs331988483	downstream_gene_variant	MODIFIER	MACROH2A2	intron_variant	MODIFIER	AIFM2
					rs80871735	synonymous_variant	LOW	AIFM2	downstream_gene_variant	MODIFIER	MACROH2A2
					rs339512088	downstream_gene_variant	MODIFIER	MACROH2A2	intron_variant	MODIFIER	AIFM2
					rs339386275	intron_variant	MODIFIER	AIFM2	downstream_gene_variant	MODIFIER	MACROH2A2
					rs319893997	downstream_gene_variant	MODIFIER	MACROH2A2	intron_variant	MODIFIER	AIFM2
					rs321132268	downstream_gene_variant	MODIFIER	MACROH2A2	intron_variant	MODIFIER	AIFM2
					rs330364146	downstream_gene_variant	MODIFIER	MACROH2A2	intron_variant	MODIFIER	AIFM2
					rs335012888	downstream_gene_variant	MODIFIER	MACROH2A2	intron_variant	MODIFIER	AIFM2
					rs80849112	downstream_gene_variant	MODIFIER	MACROH2A2	synonymous_variant	LOW	AIFM2
					rs321064952	intron_variant	MODIFIER	AIFM2
					rs330588075	intron_variant	MODIFIER	AIFM2
					rs318249876	intron_variant	MODIFIER	AIFM2
					rs332340579	intron_variant	MODIFIER	AIFM2
					rs344588091	intron_variant	MODIFIER	AIFM2
					rs334397876	intron_variant	MODIFIER	AIFM2
					rs704053841	intron_variant	MODIFIER	AIFM2
					rs336073531	intron_variant	MODIFIER	AIFM2
					rs340177246	intron_variant	MODIFIER	AIFM2
					rs327629757	intron_variant	MODIFIER	AIFM2
					rs340209242	intron_variant	MODIFIER	AIFM2
					rs328477016	intron_variant	MODIFIER	AIFM2
					rs325198409	intron_variant	MODIFIER	AIFM2
					rs337378043	intron_variant	MODIFIER	AIFM2
					rs319804492	intron_variant	MODIFIER	AIFM2
					rs329847511	intron_variant	MODIFIER	AIFM2
					rs340898544	intron_variant	MODIFIER	AIFM2
					rs323991200	intron_variant	MODIFIER	AIFM2
					rs333564927	intron_variant	MODIFIER	AIFM2
					rs335277155	intron_variant	MODIFIER	AIFM2
					rs345762921	intron_variant	MODIFIER	AIFM2
					rs343154273	intron_variant	MODIFIER	AIFM2
					rs326114341	intron_variant	MODIFIER	AIFM2
					rs327753817	intron_variant	MODIFIER	AIFM2
					rs337481667	intron_variant	MODIFIER	AIFM2
					rs319738000	intron_variant	MODIFIER	AIFM2
					rs329190750	intron_variant	MODIFIER	AIFM2
					rs320367424	intron_variant	MODIFIER	AIFM2
					rs330106482	intron_variant	MODIFIER	AIFM2
					rs342510756	intron_variant	MODIFIER	AIFM2
					rs334500932	intron_variant	MODIFIER	AIFM2
					rs81001204	intron_variant	MODIFIER	AIFM2
					rs343027025	intron_variant	MODIFIER	AIFM2
					rs345291059	intron_variant	MODIFIER	AIFM2
					rs330836864	intron_variant	MODIFIER	AIFM2
					rs339859586	intron_variant	MODIFIER	AIFM2
					rs339368908	intron_variant	MODIFIER	AIFM2
					rs319485878	downstream_gene_variant	MODIFIER	TYSND1	intron_variant	MODIFIER	AIFM2
					rs318900220	downstream_gene_variant	MODIFIER	TYSND1	intron_variant	MODIFIER	AIFM2
					rs344010176	downstream_gene_variant	MODIFIER	TYSND1	upstream_gene_variant	MODIFIER	AIFM2
					rs322837547	downstream_gene_variant	MODIFIER	TYSND1	upstream_gene_variant	MODIFIER	AIFM2
					rs325791783	downstream_gene_variant	MODIFIER	TYSND1	upstream_gene_variant	MODIFIER	AIFM2
					rs318937357	downstream_gene_variant	MODIFIER	TYSND1	upstream_gene_variant	MODIFIER	AIFM2
					rs322824978	downstream_gene_variant	MODIFIER	TYSND1	upstream_gene_variant	MODIFIER	AIFM2
					rs327712915	3_prime_UTR_variant	MODIFIER	TYSND1	upstream_gene_variant	MODIFIER	AIFM2
					rs326539104	3_prime_UTR_variant	MODIFIER	TYSND1	upstream_gene_variant	MODIFIER	AIFM2
					rs342800428	3_prime_UTR_variant	MODIFIER	TYSND1	upstream_gene_variant	MODIFIER	AIFM2
					rs345236440	missense_variant	MODERATE	TYSND1
					rs342795524	intron_variant	MODIFIER	SAR1A
					rs80844891	intron_variant	MODIFIER	SAR1A
					rs333986401	intron_variant	MODIFIER	SAR1A
					rs328933035	intergenic_variant	MODIFIER	-
					rs332738626	intergenic_variant	MODIFIER	-
					rs324014930	intergenic_variant	MODIFIER	-
					rs339510582	intron_variant	MODIFIER	PPA1
					rs318413242	upstream_gene_variant	MODIFIER	PPA1
Blood	Region B3	18	10937127	12120906	rs344737196	intron_variant	MODIFIER	CREB3L2
					rs333951203	intron_variant	MODIFIER	CREB3L2
					rs699896751	intron_variant	MODIFIER	CREB3L2
					rs340347132	intron_variant	MODIFIER	CREB3L2
					rs327290130	intron_variant	MODIFIER	CREB3L2
					rs331929225	intron_variant	MODIFIER	CREB3L2
					rs334085152	intron_variant	MODIFIER	CREB3L2
					rs330332816	intron_variant	MODIFIER	CREB3L2
					rs328767958	intron_variant	MODIFIER	CREB3L2
Liver	Region L1	2	7563025	14268504	rs344582470	intron_variant	MODIFIER	FADS3
Liver	Region L2	10	62589655	63879801	rs326143247	intergenic_variant	MODIFIER	-
Adipose	Region A1	1	149886913	151144913	rs786957380	intergenic_variant	MODIFIER	-
Adipose	Region A2	2	7563025	14261411	rs333815987	intron_variant	MODIFIER	FADS2
Adipose	Region A3	3	54581209	66007388	rs325400369	intergenic_variant	MODIFIER	-
Adipose	Region A4	3	96359613	97705761	rs324894318	synonymous_variant	LOW	ZFP36L2
Adipose	Region A5	5	64835240	78318485	rs321190930	intron_variant	MODIFIER	SLC2A13
					rs341455187	intron_variant	MODIFIER	SLC2A13
					rs332383930	intron_variant	MODIFIER	SLC2A13
					rs324406468	intron_variant	MODIFIER	SLC2A13
					rs346334806	intron_variant	MODIFIER	SLC2A13
					rs318380033	intron_variant	MODIFIER	SLC2A13
					rs319494410	upstream_gene_variant	MODIFIER	SLC2A13
					rs338880410	upstream_gene_variant	MODIFIER	SLC2A13
					rs341860241	intergenic_variant	MODIFIER	-
					rs337495817	intergenic_variant	MODIFIER	-
					rs335672911	intergenic_variant	MODIFIER	-
					rs330536042	intergenic_variant	MODIFIER	-
					rs337102611	intergenic_variant	MODIFIER	-
Adipose	Region A6	6	4566421	6186800	rs336208372	intron_variant	MODIFIER	CDH13
Adipose	Region A7	6	146051560	148355009	rs331853003	intergenic_variant	MODIFIER	-
Adipose	Region A8	8	116426190	117518311	rs342642240	non_coding_transcript_exon_variant	MODIFIER	-
					rs339631326	non_coding_transcript_exon_variant	MODIFIER	-
					rs336681288	non_coding_transcript_exon_variant	MODIFIER	-
					rs3475864718	non_coding_transcript_exon_variant	MODIFIER	-
					rs3476085666	non_coding_transcript_exon_variant	MODIFIER	-
					rs694217084	non_coding_transcript_exon_variant	MODIFIER	-
					rs708375849	non_coding_transcript_exon_variant	MODIFIER	-
					rs3475162681	non_coding_transcript_exon_variant	MODIFIER	-
Adipose	Region A9	9	0	14548445	rs325219947	intron_variant	MODIFIER	ENSSSCG00000055558
Adipose	Region A10	10	59635643	64344350	rs699684228	intergenic_variant	MODIFIER	-	-
					rs331489813	intergenic_variant	MODIFIER	-	-
Adipose	Region A11	11	47166152	48653064	rs330006520	intron_variant	MODIFIER	TBC1D4
					rs339998693	intron_variant	MODIFIER	TBC1D4
					rs321582249	intron_variant	MODIFIER	TBC1D4
					rs323922791	intron_variant	MODIFIER	TBC1D4
					rs332565829	intron_variant	MODIFIER	TBC1D4
					rs333964288	intron_variant	MODIFIER	TBC1D4
					rs322000377	intron_variant	MODIFIER	TBC1D4
					rs326877266	intron_variant	MODIFIER	TBC1D4
					rs321196261	intron_variant	MODIFIER	TBC1D4
					rs329271688	intron_variant	MODIFIER	TBC1D4
					rs337680960	intron_variant	MODIFIER	TBC1D4
					rs339580690	intron_variant	MODIFIER	TBC1D4
					rs330686083	intron_variant	MODIFIER	TBC1D4
					rs337733238	intron_variant	MODIFIER	TBC1D4
					rs343463338	intron_variant	MODIFIER	TBC1D4
					rs324518546	intron_variant	MODIFIER	TBC1D4
					rs334663309	intron_variant	MODIFIER	TBC1D4
					rs81431311	intron_variant	MODIFIER	TBC1D4
					rs81431310	intron_variant	MODIFIER	TBC1D4
					rs81431309	intron_variant	MODIFIER	TBC1D4
					rs338250734	intron_variant	MODIFIER	TBC1D4
					rs81500079	intron_variant	MODIFIER	TBC1D4
					rs323321801	intron_variant	MODIFIER	TBC1D4
					rs334660913	intron_variant	MODIFIER	TBC1D4
					rs328830050	intron_variant	MODIFIER	TBC1D4
					rs332783631	intron_variant	MODIFIER	TBC1D4
					rs337581774	intron_variant	MODIFIER	TBC1D4
					rs318511195	intron_variant	MODIFIER	TBC1D4
					rs691260922	intron_variant	MODIFIER	TBC1D4
					rs320122390	intron_variant	MODIFIER	TBC1D4
					rs341153576	intron_variant	MODIFIER	TBC1D4
					rs322568163	intron_variant	MODIFIER	TBC1D4
					rs343609967	intron_variant	MODIFIER	TBC1D4
					rs710357663	intron_variant	MODIFIER	TBC1D4
					rs346300315	intron_variant	MODIFIER	TBC1D4
					rs325577378	intron_variant	MODIFIER	TBC1D4
					rs320051694	intron_variant	MODIFIER	TBC1D4
Adipose	Region A12	12	0	1905028	rs691598356	downstream_gene_variant	MODIFIER	-
					rs692187982	non_coding_transcript_exon_variant	MODIFIER	-	upstream_gene_variant	MODIFIER	-
					rs711858404	intergenic_variant	MODIFIER	-
Adipose	Region A13	13	22443412	23866356	rs328210301	intron_variant	MODIFIER	EXOG
Adipose	Region A14	14	103811979	115637075	rs320692657	intergenic_variant	MODIFIER	-
					rs81449637	intergenic_variant	MODIFIER	-
					rs81449638	intergenic_variant	MODIFIER	-
Adipose	Region A15	14	129014157	139724693	rs343554276	intron_variant	MODIFIER	MGMT
Muscle	Region M1	2	7884782	13736647	rs319353021	intergenic_variant	MODIFIER	-
					rs318386280	intergenic_variant	MODIFIER	-
					rs345083985	intergenic_variant	MODIFIER	-
Muscle	Region M2	9	5547024	8536688	rs704020821	intron_variant	MODIFIER	FAM168A
Muscle	Region M3	9	19221645	20665362	rs338705619	intron_variant	MODIFIER	PICALM
					rs333315247	downstream_gene_variant	MODIFIER	EED
					rs329541967	downstream_gene_variant	MODIFIER	EED
Muscle	Region M4	11	66625592	67719689	rs321703705	intron_variant	MODIFIER	FARP1
					rs329478531	intron_variant	MODIFIER	FARP1
Muscle	Region M5	13	202691429	203957195	rs3472333533	intron_variant	MODIFIER	PCP4
Muscle	Region M6	14	4173825	6576464	rs343455499	intergenic_variant	MODIFIER	-
					rs332356048	intergenic_variant	MODIFIER	-
					rs343098342	intergenic_variant	MODIFIER	-
					rs706532704	intergenic_variant	MODIFIER	-
					rs711771917	intergenic_variant	MODIFIER	-
					rs339699056	intergenic_variant	MODIFIER	-
Muscle	Region M7	14	85889681	88383396	rs3471900337	intergenic_variant	MODIFIER	-
Muscle	Region M8	14	100912624	128141538	rs709198288	intron_variant	MODIFIER	PKD2L1
Muscle	Region M9	14	137219445	138615860	rs321862224	intergenic_variant	MODIFIER	-
					rs337856125	intergenic_variant	MODIFIER	-
					rs339266485	intergenic_variant	MODIFIER	-
					rs700461513	intergenic_variant	MODIFIER	-
					rs704124126	intergenic_variant	MODIFIER	-
					rs1108399501	intergenic_variant	MODIFIER	-
					rs345429403	intergenic_variant	MODIFIER	-
					rs342554646	intergenic_variant	MODIFIER	-
					rs693129046	intergenic_variant	MODIFIER	-
					rs345537168	intergenic_variant	MODIFIER	-
					rs342554526	intergenic_variant	MODIFIER	-
Muscle	Region M10	15	79303831	81706260	rs706060527	intron_variant	MODIFIER	ENSSSCG00000027348	upstream_gene_variant	MODIFIER	ENSSSCG00000027348
